# Supplementary material for: Challenge Dose Titration in a Mycobacterium bovis Infection Model in Goats
Source: Int J Mol Sci. 2024 Sep 10;25(18):9799. doi: 10.3390/ijms25189799 (PMC11431947; doi:10.3390/ijms25189799)
Supplement: Supplementary file 1 [file ijms-25-09799-s001.zip]

Archive with 1 entries (1 files):
- ijms-3150376-supplementary.pdf
